# Supplementary material for: Contrast enhancement pattern predicts poor survival for patients with non-WNT/SHH medulloblastoma tumours
Source: J Neurooncol. 2015 Apr 11;123(1):65–73. doi: 10.1007/s11060-015-1779-0 (PMC4439433; doi:10.1007/s11060-015-1779-0)
Supplement: Supplementary file 2 — Supplementary material 2 (XLS 46 kb) [file 11060_2015_1779_MOESM2_ESM.xls]

## Sheet: Arkusz1
Table 1S. Characteristics of patients and tumour features
ID	Group	MAGIC group	MAGIC ID	Gender	Age months	Histopathology	Metastases	Location MRI	Location surgical	Tumour enhancement	Surgical resection	Patient status	Months	MYCC amplification
1	WNT			m	7	Classic	M0M1	Midline	IVth / vermis	None/weak	Subtotal	Secondary tumour	78	na
2	WNT			f	9	Classic	M0M1	Midline	IVth / vermis	None/weak	Total	ADF	36	na
3	WNT			f	6	Classic	M0M1	Midline	IVth / vermis	Extensive	Subtotal	ADF	73	na
4	WNT			f	5	Classic	M0M1	Midline	IVth / vermis	Extensive	Total	ADF	76	na
5	WNT			m	12	Classic	M0M1	Midline	IVth / vermis	Extensive	Total	ADF	10	na
6	WNT			f	9	Classic	M0M1	Lateral, PCA	Lateral, PCA	None/weak	Partial	ADF	6	na
7	SHH			m	2	LCA	M0M1	Lateral, hemisphere	Hemisphere	Extensive	Total	DOD	5	na
8	SHH			f	3	DN	M0M1	Lateral, hemisphere	Hemisphere	Extensive	Subtotal	ADF	90	na
9	SHH			m	3	DN	M0M1	Lateral, hemisphere	Hemisphere	Extensive	Total	ADF	112	na
10	SHH			m	15	Classic	M0M1	Lateral, hemisphere	Hemisphere	Extensive	Total	ADF	16	na
11	SHH			f	18	MBEN	M0M1	Lateral, hemisphere	Hemisphere	Extensive	Total	ADF	120	na
12	SHH			m	5	Classic	M0M1	Lateral, hemisphere	Hemisphere	None/weak	Total	ADF	29	na
13	SHH			m	0.5	DN	M0M1	Midline plus lateral	IVth / vermis	Extensive	Partial	ADF	84	na
14	SHH			m	1	MBEN	M0M1	Midline	IVth / vermis	Extensive	Total	ADF	80	na
15	SHH			f	2	DN	M0M1	Midline	IVth / vermis	na	Total	ADF	44	na
16	non-WNT/SHH	3	MB-182	m	5	LCA	M2M3	Midline	IVth / vermis	Extensive	Total	DOD	9	YES
17	non-WNT/SHH	3	MB-129	f	9	Classic	M2M3	Midline	IVth / vermis	Extensive	Subtotal	DOD	25	NO
18	non-WNT/SHH	3	MB-125	m	9	Classic	M0M1	Midline	IVth / vermis	Extensive	Subtotal	DOD	45	NO
19	non-WNT/SHH	3	MB-1338	m	11	Classic	na	Midline	IVth / vermis	Extensive	Subtotal	na	na	NO
20	non-WNT/SHH	3	MB-122	m	6	Classic	M0M1	Midline	IVth / vermis	Extensive	Partial	na	na	NO
21	non-WNT/SHH	3	MB-1340	f	5	Classic	M0M1	Midline	IVth	Extensive	Subtotal	ADF	38	NO
22	non-WNT/SHH	3	MB-45	m	5	Classic	M0M1	Midline	IVth / vermis	na	Subtotal	ADF	139	NO
23	non-WNT/SHH	4	MB-130	m	11	Classic	M0M1	Midline	IVth / vermis	None/weak	Subtotal	DOD	53	NO
24	non-WNT/SHH	4	MB-119	f	13	Classic	M0M1	Midline	IVth / vermis	None/weak	Subtotal	DOD	108	NO
25	non-WNT/SHH	4	MB-121	m	12	Classic	M2M3	Midline	IVth / vermis	None/weak	Partial	ADF	96	NO
26	non-WNT/SHH	4	MB-1345	f	12	Classic	M0M1	Midline	IVth / vermis	None/weak	Subtotal	ADF	44	NO
27	non-WNT/SHH	4	MB-132	f	7	Classic	M0M1	Midline	IVth / vermis	None/weak	Subtotal	ADF	106	NO
28	non-WNT/SHH	4	MB-1336	f	9	Classic	M2M3	Midline	IVth / vermis	None/weak	Subtotal	Secondary leukaemia	42	NO
29	non-WNT/SHH	4	MB-123	m	13	Classic	M0M1	Midline	IVth / vermis	Heterogeneous	Total	ADF	98	NO
30	non-WNT/SHH	4	MB-1127	m	11	Classic	M2M3	Midline	IVth / vermis	Heterogeneous	Partial	ADF	43	NO
31	non-WNT/SHH	4	MB-1350	m	16	Classic	M2M3	Midline	IVth / vermis	Heterogeneous	Partial	na	na	NO
32	non-WNT/SHH	4	MB-177	m	10	LCA	M2M3	Midline	IVth / vermis	Extensive	Subtotal	DOD	93	NO
33	non-WNT/SHH			f	12	Classic	M0M1	Midline	IVth / vermis	Extensive	Subtotal	DOD	84	na
34	non-WNT/SHH			f	6	LCA	M2M3	Midline	IVth / vermis	Extensive	Subtotal	DOD	29	NO
35	non-WNT/SHH			m	8	Classic	M2M3	Midline	IVth / vermis	Extensive	Subtotal	DOD	44	NO
36	non-WNT/SHH			f	17	LCA	M0M1	Midline	IVth / vermis	Extensive	Total	DOD	26	NO
37	non-WNT/SHH			m	14	Classic, pseudonodules	M0M1	Midline	IVth / vermis	Extensive	Total	DOD	32	NO
38	non-WNT/SHH			m	1.5	Classic	M0M1	Midline	IVth / vermis	Extensive	Subtotal	DOD	6	na
39	non-WNT/SHH			m	3	LCA	M2M3	Midline	IVth / vermis	Extensive	Subtotal	DOD	15	YES
40	non-WNT/SHH			m	17	LCA	M2M3	Midline	IVth / vermis	Extensive	Total	DOD	23	NO
41	non-WNT/SHH			m	11	LCA	M0M1	Midline	IVth / vermis	Extensive	Subtotal	ADF	118	na
42	non-WNT/SHH			m	10	Classic	M0M1	Midline	IVth / vermis	Extensive	Total	ADF	85	NO
43	non-WNT/SHH			m	8	Classic	M2M3	Midline	IVth / vermis	Extensive	Subtotal	ADF	84	NO
44	non-WNT/SHH			m	5	Classic	M0M1	Midline	IVth / vermis	Extensive	na	ADF	32	na
45	non-WNT/SHH			m	10	Classic	M2M3	Midline	IVth / vermis	Heterogeneous	Subtotal	DOD	24	NO
46	non-WNT/SHH			f	8	Classic	M2M3	Midline	IVth / vermis	Heterogeneous	Subtotal	ADF	36	NO
47	non-WNT/SHH			f	10	Classic	M2M3	Midline	IVth / vermis	Heterogeneous	Total	ADF	95	na
48	non-WNT/SHH			f	8	Classic	M2M3	Midline	IVth / vermis	Heterogeneous	Subtotal	ADF	64	na
49	non-WNT/SHH			m	7	Classic	M2M3	Midline	IVth / vermis	Heterogeneous	Subtotal	ADF	128	na
50	non-WNT/SHH			m	8	Classic	M0M1	Midline	IVth / vermis	Heterogeneous	na	ADF	115	na
51	non-WNT/SHH			f	13	LCA	M0M1	Midline	IVth / vermis	Heterogeneous	Subtotal	na	na	NO
52	non-WNT/SHH			m	15	Classic	M2M3	Midline	IVth / vermis	None/weak	Partial	DOD	97	na
53	non-WNT/SHH			m	6	Classic	M2M3	Midline	IVth / vermis	None/weak	Subtotal	ADF	74	na
54	non-WNT/SHH			f	12	Classic	M0M1	Midline	IVth / vermis	None/weak	Subtotal	ADF	66	na
55	non-WNT/SHH			m	8	LCA	M0M1	Midline	IVth / vermis	None/weak	Subtotal	ADF	66	na
56	non-WNT/SHH			m	13	Classic	M0M1	Midline	IVth / vermis	None/weak	Subtotal	ADF	153	na
57	non-WNT/SHH			m	8	Classic	M2M3	Midline	IVth / vermis	None/weak	Partial	ADF	20	na
58	non-WNT/SHH			m	5	Classic	M2M3	Midline	IVth / vermis	None/weak	Subtotal	ADF	145	na
59	non-WNT/SHH			m	14	Classic	M2M3	Midline	IVth	None/weak	Subtotal	ADF	67	na
60	non-WNT/SHH			m	7	Classic	M0M1	Midline	IVth / vermis	None/weak	Subtotal	ADF	76	na
61	non-WNT/SHH			m	14	Classic	M0M1	Midline	IVth / vermis	None/weak	Total	ADF	14	NO
62	non-WNT/SHH			m	13	Classic	M0M1	Midline	IVth / vermis	None/weak	Total	ADF	16	NO
63	non-WNT/SHH			m	12	Classic	M0M1	Midline	IVth / vermis	None/weak	Total	ADF	74	na
64	non-WNT/SHH			m	7	Classic	M0M1	Midline	IVth / vermis	None/weak	Total	ADF	71	na
65	non-WNT/SHH			m	10	Classic	M0M1	Midline	IVth / vermis	None/weak	Subtotal	ADF	23	na
66	non-WNT/SHH			f	11	Classic	M0M1	Midline	IVth / vermis	None/weak	Total	ADF	18	NO
67	non-WNT/SHH			f	9	Classic	M2M3	Midline	IVth / vermis	None/weak	Biopsy only	ADF	154	na
68	non-WNT/SHH			f	8	Classic	M2M3	Midline	IVth / vermis	None/weak	Subtotal	ADF	12?	NO
69	non-WNT/SHH			f	12	Classic	M0M1	Midline	IVth / vermis	None/weak	Total	ADF	86	na
70	non-WNT/SHH			f	8	na	M2M3	Midline	IVth / vermis	None/weak	Subtotal	ADF	50	NO
71	non-WNT/SHH			f	4	LCA	na	Midline	IVth / vermis	None/weak	Total	na	na	NO
72	non-WNT/SHH			m	1	LCA	M0M1	Midline	IVth	None/weak	Total	DOD	7	NO
73	non-WNT/SHH			m	0.5	Classic	M0M1	Midline	IVth / vermis	None/weak	Subtotal	DOD	5	NO
74	non-WNT/SHH			m	11	Classic	M2M3	Lateral, PCA	PCA	None/weak	Subtotal	ADF	144	na
75	non-WNT/SHH			f	9	Classic	M0M1	Lateral plus middle	Hemisphere	Extensive	Subtotal	ADF	114	NO
76	non-WNT/SHH			m	5	Classic	M0M1	Lateral plus middle	IVth / PCA	Heterogeneous	Subtotal	ADF	9	na
	LCA- Large cell/anaplastic
	DN - Desmoplastic/nodular
	MBEN - Medulloblastoma tumour with extensive nodularity
	DOD - died of disease
	ADF- alive disease free
	na - not available
